# Supplementary material for: A practical optimization method for enhancing drilling efficiency in panel furniture manufacture
Source: PLoS One. 2026 Jan 16;21(1):e0339912. doi: 10.1371/journal.pone.0339912 (PMC12810776; doi:10.1371/journal.pone.0339912)
Supplement: S1 File — (TXT) [file pone.0339912.s001.txt]

Algorithm 1: Information-layer rule-based machining logic transformation
Input:
    D: panel drilling drawing (front + reverse)
    B: panel BOM and dimensions
    M: MES configuration (machine capabilities, standard groove rules)

Output:
    D_opt: transformed drilling drawing and machining logic
    I_opt: updated CNC instructions

Begin

1.  Parse all machining features in drawing D:
        holes_front, holes_back, grooves_front, grooves_back
    Identify reference edge and panel decorative symmetry

2.  Initialize:
        D_opt ← D
        flags: flip_required ← false
                groove_convert ← false
                slot_reassign ← false

----------------------------------------------------------------------
# S1 — Flipping logic for horizontal holes on reference edges
----------------------------------------------------------------------
3.  If exists horizontal_hole_on_reference_edge(D):
        flip_required ← true
        If reverse_drawing_exists(D):
            D_opt.reverse ← recalc_coordinates_after_flip(D)
        Else:
            D_opt.reverse ← generate_reverse_drawing(D)
        Reassign horizontal holes to the flipped reverse view

----------------------------------------------------------------------
# S2 — Groove extension & sawing transformation for standard back grooves
----------------------------------------------------------------------
4.  For each groove g in grooves_back:
        If g.method == "milling" AND is_standard_back_groove(g, M):
            groove_convert ← true
            g.length ← panel_length(B) + 2 * overflow(M)
            g.method ← "sawing"
            mark_for_edge_banding_processing(g)

----------------------------------------------------------------------
# S3 — Hole–slot reassignment for single-pass drilling with MES feedback
----------------------------------------------------------------------
5.  If grooves_front contain standard_back_groove AND
        holes_back contain drill features AND
        decorative_surface_is_symmetric(B):

        slot_reassign ← true
        Assign grooves to reverse side only
        Assign holes to front side only
        Suppress redundant groove machining in D_opt.front
        Suppress redundant drilling in D_opt.reverse

----------------------------------------------------------------------
# Integration with MES and CNC program generation
----------------------------------------------------------------------
6.  If flip_required OR groove_convert OR slot_reassign:
        I_opt ← MES.generate_updated_instructions(D_opt)
    Else:
        I_opt ← MES.generate_default_instructions(D)

7.  Return D_opt, I_opt

End
